# Supplementary material for: Application of a Low Transition Temperature Mixture for the Dispersive Liquid–Liquid Microextraction of Illicit Drugs from Urine Samples
Source: Molecules. 2021 Aug 28;26(17):5222. doi: 10.3390/molecules26175222 (PMC8434511; doi:10.3390/molecules26175222)
Supplement: Supplementary file 1 [file molecules-26-05222-s001.zip]

Archive with 1 entries (1 files):
- molecules-1328004-supplementary.pdf
